# Supplementary material for: Factors Associated with Dietary Patterns of Schoolchildren: A Systematic Review
Source: Nutrients. 2023 May 24;15(11):2450. doi: 10.3390/nu15112450 (PMC10255100; doi:10.3390/nu15112450)
Supplement: Supplementary file 1 [file nutrients-15-02450-s001.zip]

Archive with 1 entries (1 files):
- nutrients-2386468-supplementary.pdf
